# Supplementary material for: Association between Diet Quality and Eating Behavior in Type 2 Diabetes Adults: A Cross-Sectional Study
Source: Nutrients. 2024 Jun 27;16(13):2047. doi: 10.3390/nu16132047 (PMC11243329; doi:10.3390/nu16132047)
Supplement: Supplementary file 1 [file nutrients-16-02047-s001.zip]

Archive with 1 entries (1 files):
- nutrients-3038450-supplementary.pdf
